# Supplementary material for: Relationship between the Dynamics of Gross Composition, Free Fatty Acids and Biogenic Amines, and Microbial Shifts during the Ripening of Raw Ewe Milk-Derived Idiazabal Cheese
Source: Animals (Basel). 2022 Nov 21;12(22):3224. doi: 10.3390/ani12223224 (PMC9686631; doi:10.3390/ani12223224)
Supplement: Supplementary file 1 [file animals-12-03224-s001.zip]

Archive with 5 entries (5 files):
- Figure S1.pdf
- Figure S2.pdf
- Figure S3.pdf
- Figure S4.pdf
- ST_GFBM_Santamarina-Garcia_2022.xlsx
