# Supplementary material for: Relationship between the Dynamics of Gross Composition, Free Fatty Acids and Biogenic Amines, and Microbial Shifts during the Ripening of Raw Ewe Milk-Derived Idiazabal Cheese
Source: Animals (Basel). 2022 Nov 21;12(22):3224. doi: 10.3390/ani12223224 (PMC9686631; doi:10.3390/ani12223224)
Supplement: Supplementary file 1 [file animals-12-03224-s001.zip › ST_GFBM_Santamarina-Garcia_2022.xlsx]

## Sheet: Supplementary Table 1
Table S1. Followed program for the separation of biogenic amines (BAs) from raw ewe milk-derived Idiazabal cheese samples (n = 48).
Time (min)	Flow rate (mL/min)	Solvent A (%)1	Solvent B (%)2
-	1	75	25
10	1	75	25
35	1	20	80
45	1	0	100
55	1	75	25
1 0.05M sodium acetate solution in 1% tetrahydrofuran pH 7.0;
2 Methanol.

## Sheet: Supplementary Table 2
Table S2. Mean concentration ± standard deviation of physico-chemical properties of the analysed Idiazabal cheeses from four producers (A, B, C and D) at six time points during ripening (1, 7, 14, 30, 60 and 120 days) (n = 48).
Producer	Ripening time (days)	Gross composition
		pH			DM (%)			Protein (%)			Fat (%)			NaCl (%)			Ca (mg/L)1			Mg (mg/L)1			P (mg/L)1
A	1	5.137	±	0.0240416	59.8917	±	0.214489	21.1217	±	0.120208	32.925	±	0.0259272	0.6	±	0	5159	±	123.037	334	±	2.82843	418	±	14.1421
	7	4.918	±	0.00848528	60.57	±	0.659966	20.8017	±	0.195633	33.2867	±	0.00471405	0.8	±	0.141421	4901	±	5.65685	325.5	±	4.94975	421	±	2.82843
	14	4.962	±	0.019799	62	±	0.810816	21.655	±	0.53033	34.2067	±	0.0659966	0.95	±	0.0707107	5207	±	205.061	339.5	±	16.2635	447	±	15.5563
	30	4.968	±	0.00848528	63.26	±	0.216846	22.63	±	0.386552	34.015	±	0.0636396	1.15	±	0.0707107	5702.5	±	211.425	381.5	±	12.0208	469	±	9.89949
	60	4.949	±	0.0353553	65.6367	±	0.433692	23.6033	±	0.0141421	36.1833	±	0.0895669	1.5	±	0	6126.5	±	68.5894	406.5	±	2.12132	502.5	±	7.77817
	120	5.177	±	0.0410122	68.2367	±	0.631682	24.375	±	0.275772	37.38	±	0.136707	2.2	±	0	6756	±	882.469	480	±	25.4558	567	±	26.8701
B	1	5.016	±	0.0339411	56.29	±	0.348839	19.86	±	0.707107	32.365	±	0.671751	0.7	±	0.141421	4850	±	137.179	309	±	15.5563	390.5	±	14.8492
	7	4.876	±	0.00282843	57.4667	±	0.287557	20.4167	±	0.122565	32.42	±	0.207418	0.85	±	0.0707107	4689.5	±	20.5061	301.5	±	2.12132	392	±	5.65685
	14	4.837	±	0.0268701	60.2	±	1.03709	21.035	±	0.256915	33.2667	±	0.0707107	0.85	±	0.0707107	5005.5	±	74.2462	337	±	12.7279	424.5	±	0.707107
	30	4.79	±	0.0678823	60.465	±	0.582185	21.1733	±	0.44312	34.12	±	0.263987	1.35	±	0.0707107	5054.5	±	320.319	330.5	±	30.4056	418.5	±	21.9203
	60	4.804	±	0.0735391	60.9517	±	1.46843	21.0583	±	0.992307	34.8	±	0.659966	1.95	±	0.0707107	4865	±	473.762	317.5	±	26.163	400	±	28.2843
	120	4.978	±	0.0876812	65.345	±	0.426621	22.945	±	0.313484	36.8733	±	0.0942809	2.15	±	0.0707107	5507.5	±	218.496	378	±	14.1421	468.5	±	14.8492
C	1	5.007	±	0.0240416	58.1483	±	0.643467	22.8033	±	0.575114	30.3	±	0.386552	0.75	±	0.212132	5563.5	±	515.481	340.5	±	51.6188	459	±	19.799
	7	5.026	±	0.0282843	59.5883	±	0.30877	22.6133	±	0.141421	30.9633	±	0.37241	0.7	±	0	5355	±	38.1838	334.5	±	0.707107	469	±	5.65685
	14	4.865	±	0.0410122	58.3883	±	0.0400694	22.425	±	0.473762	30.4417	±	0.836743	1.15	±	0.212132	5230.5	±	89.8026	314	±	11.3137	441	±	11.3137
	30	4.807	±	0.00989949	60.3683	±	0.13435	23.4733	±	0.0612826	31.1783	±	0.70475	1.35	±	0.0707107	5774	±	59.397	355.5	±	19.0919	475.5	±	10.6066
	60	4.868	±	0.0452548	61.9317	±	1.55799	24.055	±	0.737748	32.3683	±	0.454905	1.8	±	0.141421	5978	±	363.453	375	±	29.6985	487.5	±	14.8492
	120	4.999	±	0.0919239	63.785	±	0.346482	24.6833	±	0.655252	34.08	±	0.0895669	2.35	±	0.0707107	6773.5	±	970.858	431.5	±	53.033	541	±	22.6274
D	1	5.173	±	0.0494975	59.7133	±	1.01823	22.595	±	0.318198	31.195	±	1.00645	0.45	±	0.0707107	5443	±	173.948	334.5	±	3.53553	477	±	7.07107
	7	5.096	±	0.019799	59.9733	±	0.292271	22.7717	±	0.238059	30.9317	±	0.11078	0.8	±	0	5587.5	±	194.454	346.5	±	12.0208	478	±	18.3848
	14	5.14	±	0.00282843	59.84	±	0.457262	23.09	±	0.0754247	30.6017	±	0.92631	0.8	±	0	5784	±	90.5097	350.5	±	6.36396	483	±	12.7279
	30	5.08	±	0.0141421	61.31	±	0.744819	23.95	±	0.160278	31.15	±	0.0848528	1.2	±	0	6091.5	±	133.643	375.5	±	26.163	494	±	9.89949
	60	5.072	±	0.0735391	61.4967	±	1.7112	24.7517	±	0.0730677	31.3383	±	1.60985	1.6	±	0	6688.5	±	23.3345	417	±	25.4558	529.5	±	6.36396
	120	5.273	±	0.0127279	65.1117	±	0.898026	25.25	±	0.476119	35.0133	±	0.0848528	2	±	0	7489.5	±	673.873	472	±	35.3553	600.5	±	13.435
P-value2		*			***			***			***			***			**			***			**
		***			*			***			***			NS			***			*			***
1 Physicochemical properties whose evolution during the ripening time of Idiazabal cheese has not been described
2 RT: ripening time factor effect; P: producer factor effect
ND: not detected; NS: P > 0.05, * P ≤ 0.05, ** P ≤ 0.01, *** P ≤ 0.001

## Sheet: Supplementary Table 3
Table S3. Mean concentration ± standard deviation (µmol/g) of individual FFAs identified in Idiazabal cheeses from four producers (A, B, C and D) at six time points during ripening (1, 7, 14, 30, 60 and 120 days) (n = 48).
Producer	Ripening time (days)	Individual FFAs
		C2			iC41			C4			iC5			iC61			C6			C7			C8			4-methylC81			C10			C11			C12			C13			C14			C15			C16
A	1	9.48187	±	2.17982	0.00203591	±	0.00154003	2.56328	±	0.639266	0.0149873	±	0.00047588	0.0024639	±	0.000394204	0.728933	±	0.16122	0.00468482	±	0.00234904	0.218805	±	0.0351481	ND			0.476676	±	0.0487292	0.00407553	±	0.0034031	0.213238	±	0.0314208	0.00791932	±	0.00488785	0.188189	±	0.0326234	0.013724	±	0.0011912	0.341628	±	0.127203
	7	16.5737	±	0.874664	0.00667351	±	0.00133631	7.18328	±	0.440977	0.0152518	±	0.00066075	0.00708532	±	0.00370524	1.85337	±	0.1004	0.00926818	±	0.00214748	0.494216	±	0.0107341	ND			1.04802	±	0.0122342	0.0119145	±	0.00303784	0.448592	±	0.00154347	0.00511509	±	0.000738305	0.348841	±	0.000281684	0.0200262	±	0.000434659	0.457632	±	0.0337006
	14	18.4956	±	2.23594	0.00445421	±	0.00565827	9.58499	±	0.990427	0.0121219	±	0.00223583	0.00525368	±	0.00123542	2.32626	±	0.247815	0.0108929	±	0.00111189	0.674498	±	0.131527	ND			1.39411	±	0.272719	0.0115798	±	0.00596553	0.579296	±	0.105975	0.0157379	±	0.00161885	0.435506	±	0.0796541	0.0220045	±	0.00396827	0.512443	±	0.0999253
	30	18.362	±	2.65406	0.00919277	±	0.00669754	11.7451	±	1.64774	0.0335793	±	0.0151025	0.0016783	±	0.00170965	2.88746	±	0.452171	0.0208528	±	0.0107476	0.893214	±	0.23692	ND			1.89188	±	0.576489	0.0209094	±	0.00145685	0.795327	±	0.238141	0.0184107	±	0.0141935	0.588274	±	0.174847	0.0339535	±	0.00831934	0.702206	±	0.171997
	60	21.3512	±	0.10847	0.248148	±	0.35075	19.2837	±	0.836054	0.0217343	±	0.000957738	0.00247817	±	0.000234603	4.67664	±	0.207126	0.032035	±	0.00124294	1.34918	±	0.0511563	ND			2.82083	±	0.0912179	0.0250412	±	0.00360232	1.14543	±	0.0456142	0.0172439	±	0.0023791	0.913408	±	0.0402838	0.0586415	±	0.00143408	1.11807	±	0.00284465
	120	25.1852	±	1.56115	0.0123823	±	0.0120396	28.4326	±	3.74657	0.0445823	±	0.00306085	0.00326927	±	0.00112618	6.66969	±	0.675463	0.0383045	±	0.00554829	2.06074	±	0.0398511	ND			4.49227	±	0.201056	0.0423779	±	0.00296613	1.84079	±	0.0863901	0.0292077	±	0.00266564	1.59167	±	0.167246	0.106733	±	0.0123096	2.07772	±	0.397272
B	1	2.23896	±	1.58144	0.223951	±	0.31404	0.0803987	±	0.00471964	0.0125617	±	0.000223142	0.00361933	±	0.000265789	0.0514083	±	0.0104306	0.00198053	±	0.0001141	0.0642586	±	0.000878007	ND			0.169791	±	0.0201592	0.00211522	±	0.00224926	0.12801	±	0.0111493	0.00197091	±	0.00116451	0.180333	±	0.0201499	0.0168211	±	0.00202482	0.478026	±	0.0520134
	7	4.39414	±	0.81161	0.0217721	±	0.00640276	0.115354	±	0.0436185	0.0569178	±	0.00973158	0.00532216	±	0.00288873	0.0665371	±	0.0346338	0.00247258	±	0.000126582	0.0900686	±	0.0392364	ND			0.255173	±	0.12815	0.00532102	±	0.000296363	0.165198	±	0.0727289	0.0121918	±	0.0139484	0.282516	±	0.143664	0.0229138	±	0.00802298	0.688338	±	0.295441
	14	5.78954	±	0.263812	0.199963	±	0.244731	0.117755	±	0.00772939	0.0586069	±	0.012483	0.0025418	±	7.72671e-05	0.0536852	±	0.00560372	0.00114311	±	0.000765644	0.0639243	±	0.0109021	ND			0.174437	±	0.0320135	0.00093186	±	0.00023657	0.120199	±	0.0300514	0.00335316	±	0.00132753	0.196957	±	0.0372904	0.0166434	±	0.00318494	0.52064	±	0.0809873
	30	4.9355	±	0.627916	0.0333164	±	0.0206676	0.179345	±	0.0198153	0.0650876	±	0.00724195	0.00428579	±	0.00246729	0.0598595	±	0.00295728	0.00143503	±	0.0011199	0.0725336	±	0.013603	ND			0.196498	±	0.030567	0.00261808	±	0.00253829	0.132876	±	0.0244978	0.00926817	±	0.0107051	0.227675	±	0.04271	0.0165441	±	0.000937426	0.523184	±	0.0757034
	60	12.9653	±	7.03625	0.251867	±	0.249489	0.406161	±	0.286422	0.480351	±	0.340527	0.00325782	±	0.00067221	0.12492	±	0.10024	0.00284694	±	0.00262037	0.0899317	±	0.0456366	ND			0.249413	±	0.119497	0.00452065	±	0.000410088	0.180156	±	0.0687578	0.0272889	±	0.0171847	0.306675	±	0.121837	0.0234271	±	0.015095	0.767544	±	0.339106
	120	12.0738	±	1.21957	0.0532211	±	0.0509904	0.670618	±	0.0894835	0.132793	±	0.0615474	0.0041525	±	0.00245837	0.181877	±	0.0472455	0.00820043	±	7.15031e-05	0.115101	±	0.013333	ND			0.301888	±	0.00860413	0.00731131	±	0.00849724	0.189319	±	0.00539736	0.0123226	±	0.00424131	0.360399	±	0.0141405	0.0307318	±	0.000499349	0.802336	±	0.0109462
C	1	1.53181	±	0.0820009	0.00425431	±	0.00377669	0.61375	±	0.16427	0.00823101	±	0.000905356	0.00327603	±	0.00286718	0.248422	±	0.0484958	0.00382515	±	0.00235852	0.141178	±	0.0366659	0.00125845	±	0.00177971	0.390873	±	0.0852803	0.00309674	±	0.000132587	0.198737	±	0.0480536	0.00258719	±	0.00068307	0.271235	±	0.0720339	0.0242212	±	0.00608224	0.582865	±	0.164689
	7	2.30151	±	1.58555	0.254769	±	0.354541	1.19442	±	0.200672	0.0113022	±	0.00312589	0.00230091	±	0.00129738	0.426833	±	0.0654802	0.00522857	±	0.000518382	0.201259	±	0.039953	ND			0.530022	±	0.111551	0.00210507	±	0.0015716	0.263313	±	0.0575369	0.00118062	±	0.00115808	0.301721	±	0.0608494	0.0238962	±	0.00812181	0.637396	±	0.143923
	14	1.46119	±	0.297251	0.00177519	±	0.0025105	1.50506	±	0.293571	0.0312526	±	0.0120077	0.0025346	±	0.00141093	0.526281	±	0.114872	0.00424455	±	0.00190119	0.227779	±	0.0496286	ND			0.593042	±	0.129825	0.0067766	±	0.000224245	0.273841	±	0.0618147	0.00622744	±	0.00659664	0.310845	±	0.079697	0.0211731	±	0.00807843	0.566087	±	0.122925
	30	5.49726	±	1.57584	0.0102229	±	0.00144787	2.99038	±	0.376297	0.0416841	±	0.00561003	0.0035552	±	0.00063127	1.02794	±	0.166329	0.00995048	±	0.0012637	0.378706	±	0.00832371	ND			0.93809	±	0.00576473	0.0136715	±	0.00566545	0.425241	±	0.00246589	0.0162042	±	0.00284717	0.421776	±	0.00754845	0.0290979	±	0.00489245	0.755869	±	0.0487192
	60	16.8161	±	1.00413	0.215549	±	0.268309	4.82256	±	0.56919	0.0600062	±	0.00754858	0.00599229	±	0.00178689	1.63107	±	0.208961	0.0107453	±	0.000212029	0.562291	±	0.153687	ND			1.38699	±	0.395936	0.016601	±	0.00416564	0.604043	±	0.175861	0.0172876	±	0.0132824	0.571908	±	0.1725	0.034792	±	0.0108313	0.950315	±	0.275678
	120	28.9194	±	5.05838	0.07199	±	0.0502415	8.9423	±	0.510326	0.15808	±	0.0671637	0.00656712	±	0.00145962	2.90104	±	0.0976377	0.0258796	±	0.0127082	1.03239	±	0.0996632	ND			2.45516	±	0.223747	0.0380282	±	0.00940704	1.05399	±	0.0616187	0.0249667	±	0.00480082	1.00531	±	0.0475083	0.0681361	±	0.00118097	1.46912	±	0.0951981
D	1	11.4336	±	1.53292	0.235852	±	0.330156	1.29706	±	0.034963	0.00805064	±	0.000458758	0.00229579	±	0.00152066	0.480982	±	0.0239698	0.00531545	±	0.00106575	0.27399	±	0.0267546	2.63387e-05	±	3.72486e-05	0.669304	±	0.0841338	0.00653957	±	0.000358449	0.336758	±	0.0296522	0.00447923	±	0.00358494	0.371459	±	0.0413432	0.0350418	±	0.00394597	0.692998	±	0.0852318
	7	11.7718	±	1.29204	0.176818	±	0.243809	2.70852	±	0.183662	0.00880254	±	0.000448175	0.00271493	±	0.00292957	0.955587	±	0.0512439	0.00869934	±	0.000961409	0.394162	±	0.0252624	ND			0.927069	±	0.0829134	0.0112192	±	0.00547274	0.402053	±	0.0431149	0.0090191	±	0.00476924	0.393732	±	0.0331311	0.0364011	±	5.54662e-05	0.68632	±	0.0502197
	14	10.4726	±	1.2954	0.00474852	±	0.00294671	3.65948	±	0.29903	0.0244788	±	0.00944083	0.00470893	±	0.00227597	1.26256	±	0.136342	0.0136944	±	0.00238419	0.569236	±	0.00100675	ND			1.28061	±	0.00299504	0.0137444	±	0.00450459	0.55512	±	0.00691862	0.010888	±	0.0064601	0.509507	±	0.000785381	0.0394878	±	0.00126981	0.823416	±	0.0181752
	30	16.079	±	0.895699	0.0170827	±	0.000383106	7.13643	±	0.395755	0.0251731	±	0.00120257	0.00716083	±	2.16129e-05	2.54011	±	0.125535	0.0177188	±	0.00392805	0.878609	±	0.0413425	ND			1.99767	±	0.0990949	0.0264827	±	0.00521281	0.842026	±	0.0188522	0.0139144	±	0.000104554	0.716302	±	0.0254412	0.0570087	±	0.00114051	1.0977	±	0.0197107
	60	15.7649	±	0.884817	0.0240286	±	0.00911564	8.80612	±	0.115208	0.0236935	±	0.00570753	0.00966264	±	0.000103258	2.96769	±	0.129261	0.018574	±	0.00357787	0.993659	±	0.0296115	ND			2.24077	±	0.0847361	0.0311113	±	0.00486013	0.914475	±	0.0345966	0.0138531	±	0.00156098	0.767999	±	0.0245462	0.0602908	±	0.00239396	1.07767	±	0.0469341
	120	16.9535	±	0.969772	0.0232044	±	0.0229245	14.063	±	0.474137	0.0386746	±	0.0102078	0.00667093	±	0.00235975	4.41564	±	0.179115	0.0433631	±	0.00836866	1.78699	±	0.0805015	ND			3.97122	±	0.182765	0.0492332	±	0.00322971	1.62425	±	0.0729532	0.0295193	±	0.0016661	1.41732	±	0.067609	0.111356	±	0.00683555	1.83068	±	0.0747733
P-value2		***			NS			*			***			NS			*			**			*			NS			*			**			*			***			***			**			***
		***			*			***			**			NS			***			***			***			NS			***			***			***			NS			***			***			NS
1 FFAs not previously described in Idiazabal cheese
2 RT: ripening time factor effect; P: producer factor effect
ND: not detected; NS: P > 0.05, * P ≤ 0.05, ** P ≤ 0.01, *** P ≤ 0.001
[truncated: 15 more columns]

## Sheet: Supplementary Table 4
Table S4. Mean concentration ± standard deviation (µmol/g) of total and individual BAs1 identified in Idiazabal cheeses from four producers (A, B, C and D) at six time points during ripening (1, 7, 14, 30, 60 and 120 days) (n = 48).
Producer	Ripening time (days)	Total BA			GABA			MEA			AABA			MMA			HIS			TYR			PUT			CAD
A	1	4.815	±	0.0494975	0.635	±	0.00707107	0.815	±	0.0212132	0.74	±	0	0.84	±	0	ND			0.64	±	0	0.435	±	0.00707107	0.71	±	0.0141421
	7	5.40248	±	0.144922	0.696287	±	0.0654599	0.825792	±	0.0223334	0.751238	±	0.00175026	0.880594	±	0.000840127	ND			0.671584	±	0.0163825	0.59698	±	0.00987149	0.98	±	0.0282843
	14	6.25023	±	0.031823	0.845135	±	0.0190231	0.840284	±	0.0401677	0.780178	±	0.0251755	0.960096	±	0.0135778	ND			0.70007	±	0.00990048	0.779778	±	0.0313987	1.34468	±	0.0446229
	30	7.4802	±	0.469071	0.945545	±	0.0910137	0.752475	±	0	0.767327	±	0.00700106	1.05446	±	0.0210032	0.366337	±	0.518078	0.831683	±	0.0140021	1.0297	±	0.0140021	1.73267	±	0.0140021
	60	8.18852	±	0.209466	1.23012	±	0.0173966	ND			0.829883	±	0.016548	1.56946	±	0.0767995	ND			1.0495	±	0.0700106	1.30973	±	0.0380461	2.19982	±	0.0254584
	120	16.15	±	2.13546	1.55	±	0.127279	ND			1.45	±	0.183848	2.965	±	0.516188	1.235	±	0.162635	2.59	±	0.452548	3.385	±	0.431335	2.975	±	0.516188
B	1	4.20707	±	0.0928524	0.646465	±	0.042855	0.858586	±	0	ND			0.878788	±	0	ND			0.631313	±	0.00714249	0.419192	±	0.00714249	0.772727	±	0.0357125
	7	5.53262	±	0.0811423	0.830792	±	0.0152623	0.890594	±	0.013302	0.746287	±	0.00525079	0.930396	±	0.0135821	ND			0.641832	±	0.0115517	0.432871	±	0.0100815	1.05985	±	0.0426364
	14	6.0103	±	0.0425721	0.959596	±	0.0571399	0.864936	±	0.00898115	0.760076	±	0.0107491	0.980098	±	0.0138607	ND			0.655116	±	0.0163358	0.440044	±	0.00622316	1.35044	±	0.0615244
	30	6.92089	±	0.12616	1.11506	±	0.00869828	0.880388	±	0.054877	0.780078	±	0.011032	1.01	±	0.000141435	ND			0.730173	±	0.0244683	0.474997	±	0.000353589	1.93019	±	0.0272971
	60	7.38119	±	0.105016	1.60891	±	0.105016	ND			0.806931	±	0.00700106	1.31188	±	0.0490074	ND			0.792079	±	0.0560085	0.519802	±	0.0630095	2.34158	±	0.147022
	120	9.69	±	0.636396	1.74	±	0.254558	ND			0.79	±	0.0141421	2.805	±	0.106066	ND			1.04	±	0.19799	0.64	±	0.0424264	2.675	±	0.0494975
C	1	3.92465	±	0.00657109	0.753737	±	0.00885669	0.824141	±	0.00585684	ND			0.929697	±	0.0137136	ND			0.663333	±	0.00471405	ND			0.753737	±	0.00885669
	7	4.75475	±	0.275415	0.878939	±	0.128779	0.824091	±	0.00835672	0.378788	±	0.535687	0.934697	±	0.00664252	ND			0.718586	±	0.0019999	ND			1.01965	±	0.127779
	14	6.28061	±	0.225417	1.0147	±	0.106495	0.839141	±	0.0153564	0.763838	±	0.00542829	1.06035	±	0.0146421	ND			0.758788	±	0.0017142	0.41702	±	0.0183562	1.42677	±	0.103566
	30	8.12526	±	0.0371268	1.4849	±	0.0143557	0.845035	±	0.00487952	0.775028	±	0.00388948	1.18507	±	0.00968833	ND			0.890089	±	0.0125878	0.880188	±	0.0265899	2.06496	±	0.00615244
	60	10.3627	±	0.693242	1.79902	±	0.270364	0.803922	±	0.0138648	0.789216	±	0.00693242	1.63725	±	0.0277297	0.372549	±	0.526864	0.970588	±	0.0138648	1.73529	±	0.0277297	2.2549	±	0.166378
	120	15.1053	±	1.93744	2.10537	±	0.551093	0.931033	±	0.000480465	0.926228	±	0.0343189	3.45083	±	0.734631	ND			2.01073	±	0.250871	3.61658	±	0.234192	2.0645	±	0.132814
D	1	4.21571	±	0.105066	0.678283	±	0.0307127	0.864141	±	0.0507117	ND			0.854293	±	0.00607112	ND			0.673333	±	0.00942809	0.39197	±	0.00278557	0.753687	±	0.0230703
	7	6.23232	±	0.0857099	0.949495	±	0.02857	0.823232	±	0.00714249	0.752525	±	0.00714249	0.843434	±	0.00714249	0.752525	±	0.00714249	0.717172	±	0.02857	0.414141	±	0.014285	0.979798	±	0.0714249
	14	7.03955	±	0.0700806	1.24871	±	0.0123219	0.835743	±	0.0222634	0.756238	±	0.0053208	0.850792	±	0.013022	0.850792	±	0.013022	0.746089	±	0.0510377	0.472624	±	0.00371056	1.27856	±	0.0121118
	30	8.83465	±	0.13385	1.8946	±	0.0347839	0.864394	±	0.0203561	0.804141	±	0.0341411	1.0002	±	0.0568542	0.914596	±	0.00649967	0.844091	±	0.036641	0.763788	±	0.00878527	1.74884	±	0.0266415
	60	11.3105	±	0.296271	2.96394	±	0.248987	0.809091	±	0.0128565	0.819091	±	0.00128565	1.33162	±	0.0118565	1.07576	±	0.107137	0.949798	±	0.0138564	1.35162	±	0.0401408	2.0096	±	0.127851
	120	18.501	±	1.07999	3.9893	±	0.0705846	ND			0.840761	±	0.00336117	3.41191	±	0.568248	2.17187	±	0.214485	2.24168	±	0.198939	3.22371	±	0.0163857	2.62181	±	0.00798279
P-value2		***			***			**			***			***			NS			***			***			***
		NS			NS			NS			NS			NS			***			NS			NS			NS
1Abreviations: AABA: œ-amino butyric acid; GABA: y-amino butyric acid; MEA: ethanolamine; MMA: methylamine; HIS: histamine; TYR: tyramine; PUT: putrescine; CAD: cadaverine.
2 RT: ripening time factor effect; P: producer factor effect
ND: not detected; NS: P > 0.05, * P ≤ 0.05, ** P ≤ 0.01, *** P ≤ 0.001
